# Supplementary material for: Identifying the Association between Surface Heterogeneity and Electrochemical Properties in Graphite
Source: Nanomaterials (Basel). 2021 Jul 13;11(7):1813. doi: 10.3390/nano11071813 (PMC8308424; doi:10.3390/nano11071813)
Supplement: Supplementary file 1 [file nanomaterials-11-01813-s001.zip]

Archive with 1 entries (1 files):
- nanomaterials-1281678-supplementary.pdf
